# Supplementary material for: A 3-dimensional mathematical model of microbial proliferation that generates the characteristic cumulative relative abundance distributions in gut microbiomes
Source: PLoS One. 2017 Aug 8;12(8):e0180863. doi: 10.1371/journal.pone.0180863 (PMC5549704; doi:10.1371/journal.pone.0180863)
Supplement: S1 Table — Average β values are estimated using the relative abundances between 0.8 and 40% in the CRADs. MLE: Maximum likelihood estimation. (XLSX) [file pone.0180863.s017.xlsx]

## Sheet: Table S1
Table S1. Estimation of the average β values calculated by MLE in this study .
Figures	Dataset	β values by MLE
fig1	104jp (16S)	0.91
fig2	9 mice	0.89
fig3	S1	0.88
	S2	0.77
	S3	0.72
	S4	0.62
	C	1.28
	L	1.04
fig4	infant	0.66
figS2	104jp (metagenome)	0.88
figS3	plant_before	0.92
	plant_during	0.9
	plant_after	0.9
	animal_before	0.94
	animal_during	0.96
	animal_after	0.88
figS4	CN healthy	0.92
	CN T2D patient	0.87
	SE healthy	1.09
	SE T2D patient	1.02
	MS healthy	0.9
	MS patient	0.89
	IBD healthy	1.09
	IBD patient	1.02
figS8	first 100 days after birth	0.66
	mother	1.03
Average β values are estimated using the relative abundances between 0.12 and 12% in the CRADs.
MLE: Maximum likelihood estimation
