# Supplementary material for: A 3-dimensional mathematical model of microbial proliferation that generates the characteristic cumulative relative abundance distributions in gut microbiomes
Source: PLoS One. 2017 Aug 8;12(8):e0180863. doi: 10.1371/journal.pone.0180863 (PMC5549704; doi:10.1371/journal.pone.0180863)
Supplement: S2 Table — Average β values of the relative abundances between 0.8 and 40% in the CRADs are used for this analysis. (XLSX) [file pone.0180863.s018.xlsx]

## Sheet: Table S2
Table S2. ANOVA assessment of variance between the observed β values of given samples
	P-value
animal-based diet (before-during-after)	0.115235
plant-based diet (before-during-after)	0.908222
T2D in China (healthy-patient)	0.0245735
T2D in Sweden (healthy-patient)	0.0161968
IBD (healthy-patient)	0.0251779
MS (healthy-patient)	0.820923
adult and infant	2.94175e-07
mouse and human	0.635945
mouse small and large intestine	7.544e-07
Average β values were obtained by the maximum likelihood estimation
The p-value with significance (P<0.01) was shown in red
