# Supplementary material for: A 3-dimensional mathematical model of microbial proliferation that generates the characteristic cumulative relative abundance distributions in gut microbiomes
Source: PLoS One. 2017 Aug 8;12(8):e0180863. doi: 10.1371/journal.pone.0180863 (PMC5549704; doi:10.1371/journal.pone.0180863)
Supplement: S3 Table — Average β values of the relative abundances between 0.8 and 40% in the CRADs are used for this analysis. (XLSX) [file pone.0180863.s019.xlsx]

## Sheet: Table S3
Table S3. ANOVA assessment of variance between the observed and simulated β values
human adult and simulation	0.2312
infant and simulation	0.6847
mouse large intestine and simulation	0.8958
mouse small intestine and simulation	0.6571
